# Supplementary material for: SumVg: Total Heritability Explained by All Variants in Genome-Wide Association Studies Based on Summary Statistics with Standard Error Estimates
Source: Int J Mol Sci. 2024 Jan 22;25(2):1347. doi: 10.3390/ijms25021347 (PMC10816209; doi:10.3390/ijms25021347)
Supplement: Supplementary file 1 [file ijms-25-01347-s001.zip]

Archive with 2 entries (2 files):
- Figure S1 Bar plot of number of pruned SNPs, the sum of Vg, and SE approaches for 12 immune traits.pdf
- Supplementary Tables.xlsx
